# Supplementary material for: Exploring soil microbial and plant parasitic nematode communities involved in the apple replant disease complex in Nova Scotia
Source: Sci Rep. 2025 Oct 2;15:34402. doi: 10.1038/s41598-025-17349-8 (PMC12491575; doi:10.1038/s41598-025-17349-8)
Supplement: Supplementary file 3 — Supplementary Material 3 [file 41598_2025_17349_MOESM3_ESM.xlsx]

## Sheet: Supplementary Table S1
Table S1. Core 16S rRNA ASVs across 80% of all samples
ASVs	annotation	mean rel. freq. (%)
ed86c575351765bd514629b2b6bd00ca	[u'D_0__Bacteria', u'D_1__Proteobacteria', u'D_2__Alphaproteobacteria', u'D_3__Rhizobiales', u'D_4__Xanthobacteraceae', u'D_5__Pseudolabrys']	1.37835
d90dc40cc96a7324a3d78159cd8d9d33	[u'D_0__Bacteria', u'D_1__Proteobacteria', u'D_2__Alphaproteobacteria', u'D_3__Rhizobiales', u'D_4__Xanthobacteraceae', u'D_5__Bradyrhizobium']	0.995198
94946a7bc4802a6435dbf1c39152e49a	[u'D_0__Bacteria', u'D_1__Actinobacteria', u'D_2__Thermoleophilia', u'D_3__Gaiellales', u'D_4__Gaiellaceae', u'D_5__Gaiella']	0.850894
01c12666540eb8f56cb8b2a583f544c2	[u'D_0__Bacteria', u'D_1__Proteobacteria', u'D_2__Alphaproteobacteria', u'D_3__Rhizobiales', u'D_4__Xanthobacteraceae', u'D_5__uncultured']	0.756351
24b3bd8d0d86b51cade99fe53669d832	[u'D_0__Bacteria', u'D_1__Proteobacteria', u'D_2__Alphaproteobacteria', u'D_3__Rhizobiales', u'D_4__Xanthobacteraceae']	0.532431
7c634eb8b24df1860c8bc9ed6fe2da28	[u'D_0__Bacteria', u'D_1__Bacteroidetes', u'D_2__Bacteroidia', u'D_3__Chitinophagales', u'D_4__Chitinophagaceae', u'D_5__uncultured']	0.437887
dde368d4ff595914fb666b5ce25af3c7	[u'D_0__Bacteria', u'D_1__Bacteroidetes', u'D_2__Bacteroidia', u'D_3__Chitinophagales', u'D_4__Chitinophagaceae', u'D_5__Terrimonas']	0.432911
583af282cb14b8cf0b244622594a4843	[u'D_0__Bacteria', u'D_1__Acidobacteria', u'D_2__Acidobacteriia', u'D_3__Acidobacteriales', u'D_4__uncultured', u'D_5__uncultured_Acidobacteriaceae_bacterium', u'D_6__uncultured_Acidobacteriaceae_bacterium']	0.338367
85d54cdf8f87e8bb0cb38b631780c3ad	[u'D_0__Bacteria', u'D_1__Gemmatimonadetes', u'D_2__Gemmatimonadetes', u'D_3__Gemmatimonadales', u'D_4__Gemmatimonadaceae', u'D_5__uncultured', u'D_6__uncultured_Nitrospira_sp.']	0.333391
d7e5efbdc27106fde04a680b818003ef	[u'D_0__Bacteria', u'D_1__Bacteroidetes', u'D_2__Bacteroidia', u'D_3__Chitinophagales', u'D_4__Chitinophagaceae', u'D_5__Terrimonas']	0.303535
94fdae527aa85d19daf9ba44a925cf2c	[u'D_0__Bacteria', u'D_1__Bacteroidetes', u'D_2__Bacteroidia', u'D_3__Chitinophagales', u'D_4__uncultured']	0.258752
dfc9f1ed91664d18bd7bbe97afeccb4f	[u'D_0__Bacteria', u'D_1__Actinobacteria', u'D_2__MB-A2-108']	0.251288
b1152bd371125b573a27e817e65798d5	[u'D_0__Bacteria', u'D_1__Actinobacteria', u'D_2__Thermoleophilia', u'D_3__Gaiellales', u'D_4__uncultured']	0.179136
0d785c3b0888199b04e068d894ab5541	[u'D_0__Bacteria']	0.154256
a591df187401e246194fa4895922dd69	[u'D_0__Bacteria', u'D_1__Proteobacteria', u'D_2__Deltaproteobacteria', u'D_3__Myxococcales', u'D_4__bacteriap25']	0.14928

## Sheet: Supplementary Table S2
Table S2. Core ITS2 ASVs across 80% of all samples
ASVs	Annotation	mean rel. freq. (%)
1f42a27aec52a59c4135c7ff4196e113	[u'k__Fungi', u'p__Ascomycota', u'c__Eurotiomycetes', u'o__Chaetothyriales', u'f__Herpotrichiellaceae', u'g__Exophiala', u's__Exophiala_equina']	0.462914
540d375e5aace67914a3736a68606b59	[u'k__Fungi', u'p__Ascomycota', u'c__Leotiomycetes', u'o__Helotiales', u'f__Helotiaceae', u'g__Anguillospora', u's__Anguillospora_crassa']	1.51723
ac87c03742991f95eaed8579d5d95290	[u'k__Fungi', u'p__Ascomycota', u'c__Leotiomycetes', u'o__Helotiales', u'f__Helotiaceae', u'g__Tetracladium', u's__Tetracladium_breve']	0.779737
7b3080d6723637c7a1594017b09690d4	[u'k__Fungi', u'p__Ascomycota', u'c__Leotiomycetes', u'o__Helotiales', u'f__Helotiaceae', u'g__Tetracladium', u's__unidentified']	1.28137
a8e1796a9845d46c22b7c31ea4cb7c88	[u'k__Fungi', u'p__Ascomycota', u'c__Leotiomycetes', u'o__Helotiales', u'f__Helotiaceae', u'g__Tetracladium', u's__unidentified']	0.348506
e85f0e5c89f76fdad994c8f0b2c0b1eb	[u'k__Fungi', u'p__Ascomycota', u'c__Leotiomycetes', u'o__Helotiales', u'f__Helotiaceae', u'g__Tetracladium', u's__unidentified']	0.285141
36f73d6395120f00fe738e881cf903cf	[u'k__Fungi', u'p__Ascomycota', u'c__Leotiomycetes', u'o__Helotiales', u'f__Helotiales_fam_Incertae_sedis', u'g__Cadophora', u's__unidentified']	2.29169
196f3af9c64d74516201714bd5703e0b	[u'k__Fungi', u'p__Ascomycota', u'c__Sordariomycetes', u'o__Glomerellales', u'f__Plectosphaerellaceae', u'g__Gibellulopsis', u's__Gibellulopsis_piscis']	1.46267
f6c1520a69d9e81ca4135806c7e2b263	[u'k__Fungi', u'p__Ascomycota', u'c__Sordariomycetes', u'o__Hypocreales', u'f__Bionectriaceae', u'g__Clonostachys', u's__Clonostachys_rosea']	0.367867
c12f826d39ebbb7a1bbdae781f2bb0b9	[u'k__Fungi', u'p__Ascomycota', u'c__Sordariomycetes', u'o__Hypocreales', u'f__Hypocreaceae', u'g__Trichoderma', u's__Trichoderma_spirale']	1.68972
3d54cbdd1ed4d13bd7ffd1faabae1381	[u'k__Fungi', u'p__Ascomycota', u'c__Sordariomycetes', u'o__Hypocreales', u'f__Nectriaceae', u'g__Fusarium', u's__Fusarium_oxysporum']	3.55898
4268754a31d48c5a06ad06bc94e90826	[u'k__Fungi', u'p__Ascomycota', u'c__Sordariomycetes', u'o__Hypocreales', u'f__Nectriaceae', u'g__Fusarium', u's__Fusarium_solani']	1.33594
a55b60b619b7322e3fa42df76a32589d	[u'k__Fungi', u'p__Ascomycota', u'c__Sordariomycetes', u'o__Hypocreales', u'f__Nectriaceae', u'g__Ilyonectria', u's__Ilyonectria_robusta']	0.997993
2d3d43c169005c57716a1405de97d246	[u'k__Fungi', u'p__Ascomycota', u'c__Sordariomycetes', u'o__Hypocreales', u'f__Nectriaceae', u'g__Nectria', u's__Nectria_ramulariae']	0.475235
ed9e3023ff343b29ddfbbec1e328dd96	[u'k__Fungi', u'p__Ascomycota', u'c__Sordariomycetes', u'o__Hypocreales', u'f__Nectriaceae']	0.415391
275ac1bc0b2b7ed6668c4058d4ed85da	[u'k__Fungi', u'p__Ascomycota', u'c__Sordariomycetes', u'o__Sordariales', u'f__Chaetomiaceae', u'g__Chaetomium']	1.41338
0847ca59b8427b531c025e856bea79c9	[u'k__Fungi', u'p__Ascomycota', u'c__Sordariomycetes', u'o__Sordariales', u'f__Chaetomiaceae', u'g__Trichocladium', u's__Trichocladium_opacum']	0.512198
e547a7775569e568d0f3e900e8ee9094	[u'k__Fungi', u'p__Ascomycota', u'c__Sordariomycetes', u'o__Sordariales', u'f__Chaetomiaceae']	1.22329
8f03a980c96bc70d85b447cb1173d38b	[u'k__Fungi', u'p__Ascomycota', u'c__Sordariomycetes', u'o__Xylariales', u'f__Bartaliniaceae', u'g__Truncatella', u's__Truncatella_angustata']	0.459394
ab4bcbc3006b0ef713689eb90e3ceeb4	[u'k__Fungi', u'p__Basidiomycota', u'c__Tremellomycetes', u'o__Cystofilobasidiales', u'f__Mrakiaceae', u'g__Mrakia']	0.584363
f102f16c5d827517e62bedbad1dd88e3	[u'k__Fungi', u'p__Basidiomycota', u'c__Tremellomycetes', u'o__Filobasidiales', u'f__Piskurozymaceae', u'g__Solicoccozyma', u's__Solicoccozyma_terrea']	0.557961
60e921291b0ba255a1dc37c5bf5ece74	[u'k__Fungi', u'p__Basidiomycota', u'c__Tremellomycetes', u'o__Filobasidiales', u'f__Piskurozymaceae', u'g__Solicoccozyma', u's__Solicoccozyma_terricola']	2.75108
af1e2bf5b04c01d33eeb38c6668cc31b	[u'k__Fungi', u'p__Basidiomycota', u'c__Tremellomycetes', u'o__Tremellales', u'f__Trimorphomycetaceae', u'g__Saitozyma', u's__Saitozyma_podzolica']	0.781498
00738da8b5bbb7e9f9d0ee31cec58ebe	[u'k__Fungi', u'p__Mortierellomycota', u'c__Mortierellomycetes', u'o__Mortierellales', u'f__Mortierellaceae', u'g__Mortierella', u's__Mortierella_alpina']	1.05784
3c22befaa9f24dd0885257fef7a9d19f	[u'k__Fungi', u'p__Mortierellomycota', u'c__Mortierellomycetes', u'o__Mortierellales', u'f__Mortierellaceae', u'g__Mortierella', u's__Mortierella_elongata']	2.25825
73fb1783e4d38ed97f515ced453d15f4	[u'k__Fungi', u'p__Mortierellomycota', u'c__Mortierellomycetes', u'o__Mortierellales', u'f__Mortierellaceae', u'g__Mortierella', u's__Mortierella_exigua']	9.32517
1b0f1260687ca3079f3696fe350fa4ea	[u'k__Fungi', u'p__Mortierellomycota', u'c__Mortierellomycetes', u'o__Mortierellales', u'f__Mortierellaceae', u'g__Mortierella', u's__Mortierella_hyalina']	0.744535
7346702db5795da86697706b96b1ad50	[u'k__Fungi', u'p__Mortierellomycota', u'c__Mortierellomycetes', u'o__Mortierellales', u'f__Mortierellaceae', u'g__Mortierella', u's__Mortierella_minutissima']	8.21628
e0c1263ad048fc25ed2bd76b15e2ddb2	[u'k__Fungi', u'p__Mortierellomycota', u'c__Mortierellomycetes', u'o__Mortierellales', u'f__Mortierellaceae', u'g__Mortierella', u's__Mortierella_rishikesha']	3.19287
